# Supplementary material for: Pineal Abnormalities in Psychosis and Mood Disorders: A Systematic Review
Source: Brain Sci. 2023 May 20;13(5):827. doi: 10.3390/brainsci13050827 (PMC10216209; doi:10.3390/brainsci13050827)
Supplement: Supplementary file 1 [file brainsci-13-00827-s001.zip]

Archive with 1 entries (1 files):
- brainsci-2364694-supplementary.pdf
